# Supplementary material for: Effects of Electrocardiographic Monitoring Education on Nurses’ Confidence and Psychological Stress: An Online Cross-Sectional Survey in Japan
Source: Int J Environ Res Public Health. 2022 Apr 14;19(8):4742. doi: 10.3390/ijerph19084742 (PMC9024973; doi:10.3390/ijerph19084742)
Supplement: Supplementary file 1 [file ijerph-19-04742-s001.zip]

Archive with 1 entries (1 files):
- ijerph-1595669-supplementary.pdf
